# Supplementary material for: Carbon Dots Derived from Tea Polyphenols as Photosensitizers for Photodynamic Therapy
Source: Molecules. 2022 Dec 6;27(23):8627. doi: 10.3390/molecules27238627 (PMC9736769; doi:10.3390/molecules27238627)
Supplement: Supplementary file 1 [file molecules-27-08627-s001.zip]

Archive with 1 entries (1 files):
- molecules-2042993-supplementary.pdf
